# Supplementary material for: A Sheathed Spike Gene, TaWUS-like Inhibits Stem Elongation in Common Wheat by Regulating Hormone Levels
Source: Int J Mol Sci. 2021 Oct 18;22(20):11210. doi: 10.3390/ijms222011210 (PMC8541442; doi:10.3390/ijms222011210)
Supplement: Supplementary file 1 [file ijms-22-11210-s001.zip]

Archive with 3 entries (3 files):
- Supplementary data 2-trait.xlsx
- Supplementary data 3-hormone.xlsx
- Supplementary data1.pdf
