# Supplementary material for: A Sheathed Spike Gene, TaWUS-like Inhibits Stem Elongation in Common Wheat by Regulating Hormone Levels
Source: Int J Mol Sci. 2021 Oct 18;22(20):11210. doi: 10.3390/ijms222011210 (PMC8541442; doi:10.3390/ijms222011210)
Supplement: Supplementary file 1 [file ijms-22-11210-s001.zip › Supplementary data 2-trait.xlsx]

## Sheet: original data
	Plant height（cm）	length of Uppermost internode（cm）	length of Secondary internode（cm）	Tiller number	TKW（g）
WT-1	64.9	26.2	13.8	17	41.25
WT-2	62.8	24.3	13.6	13	41.35
WT-3	62.8	21	14.5	18	43.01
WT-4	65.5	24	14.9	20	42.94
WT-5	71	22.4	15	18	42.93
WT-6	64.5	27.5	16	19	41.375
WT-7	63.1	24.6	17	12	39.575
WT-8	64	27	13.5	13	46.3
WT-9	67.2	27	17.2	11	41.275
WT-10	67.5	27	14.8	15	42.25
WT-11	69.8	24.3	17	10	46.1
WT-12	67	27	17.5	14	41.125
WT-13	69.5	26.5	13.6	12	40.7
WT-14	66.2	27	14.6	16	41.68
WT-15	64	25.7	15.6	15	39.83
WT-16	65.1	25.9	15.7	16	40.03
WT-17	70.2	24	14.6	13	39.75
WT-18	69	27	12.9	17	43.225
WT-19	73.2	25.3	16.6	18	40.65
WT-20	66.6	23	14.6	11	43.025
WT-21	66.5	24.2	14	13	40.075
WT-22	64.5	24	16	14	42.3
WT-23	66.7	27.5	17.5	12	41.98
WT-24	71.7	26	14.9	13	42.25
WT-25	67.3	22.1	13.8	14	42.85
WT-26	67.5	25.9	14.5	15	40.9
WT-27	66.5	24	15.7	10	41.85
WT-28	70.5	26.9	18.4	14	39.9
WT-29	64.9	29	15.7	12	40.35
WT-30	67	29.5	15.5	15	42.175
WT-average(30)	66.9	25.5267	15.3	14.3333	41.7667
WT-Stdev(30)	0.49654	0.364957	0.254477	0.487389	0.299118
WUS-OE-24-1	51.8	14.9	13.5	9	35.12
WUS-OE-24-3	57.7	12.5	13	5	35.2
WUS-OE-24-6	57	11.5	12.1	10	37.375
WUS-OE-24-7	54.7	14.5	13.5	11	36.45
WUS-OE-24-8	56	15	14	8	35.375
WUS-OE-24-10	55.2	14	11.5	11	39.25
WUS-OE-24-11	52.1	12	11	5	34.4
WUS-OE-24-15	57	11.5	11	12	39.775
WUS-OE-24-17	53.2	12.8	10.4	4	37.69
WUS-OE-24-19	58	11.8	11.3	6	35.15
WUS-OE-24averange(10)	55.27	13.05	12.13	8.1	36.5785
WUS-OE-24stdev(10)	0.719421	0.44802	0.403333	0.924362	0.591639
WUS-OE-27-3	53.3	14.9	12.8	7	33.5
WUS-OE-27-4	56.9	8.9	9.6	12	39.375
WUS-OE-27-5	53.9	14.3	9.8	7	37.19
WUS-OE-27-7	53.7	12.6	10.2	4	37.4
WUS-OE-27-8	57.5	14.5	11.5	11	38.125
WUS-OE-27-9	51.9	13.5	10	8	35.85
WUS-OE-27-10	50.7	9.7	10.5	7	36.25
WUS-OE-27-11	62.9	13.8	9.2	6	33.78
WUS-OE-27-13	53.4	13.5	12.5	12	36.1
WUS-OE-27-15	56	8.5	9.5	9	38.55
WUS-OE-27averange(10)	55.02	12.42	10.56	8.3	36.612
WUS-OE-27stdev(10)	1.10411	0.770541	0.402547	0.843933	0.608393
WUS-OE-57-1	58	10.7	14.1	10	39.6
WUS-OE-57-3	54.4	11	10.8	5	39.4
WUS-OE-57-5	53	12.6	9.3	6	33.14
WUS-OE-57-6	53.6	8.8	12.5	6	38.35
WUS-OE-57-8	53.5	13.3	10	4	38.6
WUS-OE-57-9	57	7.7	9.5	10	38.575
WUS-OE-57-11	58	14.4	12.9	6	32.01
WUS-OE-57-13	54.7	13	10.1	8	36.4
WUS-OE-57-15	55	13.5	8.7	4	35.1
WUS-OE-57-16	52.2	13.1	10.1	11	34.7
WUS-OE-27averange(10)	54.94	11.81	10.8	7	36.5875
WUS-OE-27stdev(10)	0.653741	0.693854	0.559365	0.816497	0.861144
WUS-OE-average（30）	55.0767	12.4267	11.1633	7.8	36.5927
WUS-OE-stdev（30）	2.59544	2.05543	1.57228	2.6961	2.12995
WT comparsion with OE24/27/57
SPSS 16.0 results (p)	0	0	0	0	0

## Sheet: data ANOVA results
	Plant height（cm）	length of Uppermost internode（cm）	length of Secondary internode（cm）	Tiller number	TKW（g）								Multiple Comparisons
	var.1	var.2	var.3	var.4	var.5	variation factor					(I) VAR00006	(J) VAR00006	Mean Difference (I-J)	Std. Error	Sig.	95% Confidence Interval
WT-1	64.9	26.2	13.8	17	41.25	1			Dependent Variable							Lower Bound	Upper Bound
WT-2	62.8	24.3	13.6	13	41.35	1		Plant height（cm）	VAR00001	Tukey HSD	1	2	11.63000*	0.98713	0	9.0162	14.2438
WT-3	62.8	21	14.5	18	43.01	1						3	11.88000*	0.98713	0	9.2662	14.4938
WT-4	65.5	24	14.9	20	42.94	1						4	11.96000*	0.98713	0	9.3462	14.5738
WT-5	71	22.4	15	18	42.93	1					2	1	-11.63000*	0.98713	0	-14.2438	-9.0162
WT-6	64.5	27.5	16	19	41.375	1						3	0.25	1.20899	0.997	-2.9513	3.4513
WT-7	63.1	24.6	17	12	39.575	1						4	0.33	1.20899	0.993	-2.8713	3.5313
WT-8	64	27	13.5	13	46.3	1					3	1	-11.88000*	0.98713	0	-14.4938	-9.2662
WT-9	67.2	27	17.2	11	41.275	1						2	-0.25	1.20899	0.997	-3.4513	2.9513
WT-10	67.5	27	14.8	15	42.25	1						4	0.08	1.20899	1	-3.1213	3.2813
WT-11	69.8	24.3	17	10	46.1	1					4	1	-11.96000*	0.98713	0	-14.5738	-9.3462
WT-12	67	27	17.5	14	41.125	1						2	-0.33	1.20899	0.993	-3.5313	2.8713
WT-13	69.5	26.5	13.6	12	40.7	1						3	-0.08	1.20899	1	-3.2813	3.1213
WT-14	66.2	27	14.6	16	41.68	1		length of Uppermost internode（cm）	VAR00002	Tukey HSD	1	2	12.47667*	0.74115	0	10.5142	14.4392
WT-15	64	25.7	15.6	15	39.83	1						3	13.10667*	0.74115	0	11.1442	15.0692
WT-16	65.1	25.9	15.7	16	40.03	1						4	13.71667*	0.74115	0	11.7542	15.6792
WT-17	70.2	24	14.6	13	39.75	1					2	1	-12.47667*	0.74115	0	-14.4392	-10.5142
WT-18	69	27	12.9	17	43.225	1						3	0.63	0.90772	0.899	-1.7735	3.0335
WT-19	73.2	25.3	16.6	18	40.65	1						4	1.24	0.90772	0.526	-1.1635	3.6435
WT-20	66.6	23	14.6	11	43.025	1					3	1	-13.10667*	0.74115	0	-15.0692	-11.1442
WT-21	66.5	24.2	14	13	40.075	1						2	-0.63	0.90772	0.899	-3.0335	1.7735
WT-22	64.5	24	16	14	42.3	1						4	0.61	0.90772	0.907	-1.7935	3.0135
WT-23	66.7	27.5	17.5	12	41.98	1					4	1	-13.71667*	0.74115	0	-15.6792	-11.7542
WT-24	71.7	26	14.9	13	42.25	1						2	-1.24	0.90772	0.526	-3.6435	1.1635
WT-25	67.3	22.1	13.8	14	42.85	1						3	-0.61	0.90772	0.907	-3.0135	1.7935
WT-26	67.5	25.9	14.5	15	40.9	1		length of Secondary internode（cm）	VAR00003	Tukey HSD	1	2	3.17000*	0.52036	0	1.7921	4.5479
WT-27	66.5	24	15.7	10	41.85	1						3	4.74000*	0.52036	0	3.3621	6.1179
WT-28	70.5	26.9	18.4	14	39.9	1						4	4.50000*	0.52036	0	3.1221	5.8779
WT-29	64.9	29	15.7	12	40.35	1					2	1	-3.17000*	0.52036	0	-4.5479	-1.7921
WT-30	67	29.5	15.5	15	42.175	1						3	1.57	0.63731	0.077	-0.1175	3.2575
WUS-OE-24-1	51.8	14.9	13.5	9	35.12	2						4	1.33	0.63731	0.17	-0.3575	3.0175
WUS-OE-24-3	57.7	12.5	13	5	35.2	2					3	1	-4.74000*	0.52036	0	-6.1179	-3.3621
WUS-OE-24-6	57	11.5	12.1	10	37.375	2						2	-1.57	0.63731	0.077	-3.2575	0.1175
WUS-OE-24-7	54.7	14.5	13.5	11	36.45	2						4	-0.24	0.63731	0.982	-1.9275	1.4475
WUS-OE-24-8	56	15	14	8	35.375	2					4	1	-4.50000*	0.52036	0	-5.8779	-3.1221
WUS-OE-24-10	55.2	14	11.5	11	39.25	2						2	-1.33	0.63731	0.17	-3.0175	0.3575
WUS-OE-24-11	52.1	12	11	5	34.4	2						3	0.24	0.63731	0.982	-1.4475	1.9275
WUS-OE-24-15	57	11.5	11	12	39.775	2		Tiller number	VAR00004	Tukey HSD	1	2	6.23333*	0.98521	0	3.6246	8.8421
WUS-OE-24-17	53.2	12.8	10.4	4	37.69	2						3	6.03333*	0.98521	0	3.4246	8.6421
WUS-OE-24-19	58	11.8	11.3	6	35.15	2						4	7.33333*	0.98521	0	4.7246	9.9421
WUS-OE-27-3	53.3	14.9	12.8	7	33.5	3					2	1	-6.23333*	0.98521	0	-8.8421	-3.6246
WUS-OE-27-4	56.9	8.9	9.6	12	39.375	3						3	-0.2	1.20663	0.998	-3.395	2.995
WUS-OE-27-5	53.9	14.3	9.8	7	37.19	3						4	1.1	1.20663	0.799	-2.095	4.295
WUS-OE-27-7	53.7	12.6	10.2	4	37.4	3					3	1	-6.03333*	0.98521	0	-8.6421	-3.4246
WUS-OE-27-8	57.5	14.5	11.5	11	38.125	3						2	0.2	1.20663	0.998	-2.995	3.395
WUS-OE-27-9	51.9	13.5	10	8	35.85	3						4	1.3	1.20663	0.705	-1.895	4.495
WUS-OE-27-10	50.7	9.7	10.5	7	36.25	3					4	1	-7.33333*	0.98521	0	-9.9421	-4.7246
WUS-OE-27-11	62.9	13.8	9.2	6	33.78	3						2	-1.1	1.20663	0.799	-4.295	2.095
WUS-OE-27-13	53.4	13.5	12.5	12	36.1	3						3	-1.3	1.20663	0.705	-4.495	1.895
WUS-OE-27-15	56	8.5	9.5	9	38.55	3		TKW（g）	VAR00005	Tukey HSD	1	2	5.18817*	0.70609	0	3.3185	7.0578
WUS-OE-57-1	58	10.7	14.1	10	39.6	4						3	5.15467*	0.70609	0	3.285	7.0243
WUS-OE-57-3	54.4	11	10.8	5	39.4	4						4	5.17917*	0.70609	0	3.3095	7.0488
WUS-OE-57-5	53	12.6	9.3	6	33.14	4					2	1	-5.18817*	0.70609	0	-7.0578	-3.3185
WUS-OE-57-6	53.6	8.8	12.5	6	38.35	4						3	-0.0335	0.86478	1	-2.3233	2.2563
WUS-OE-57-8	53.5	13.3	10	4	38.6	4						4	-0.009	0.86478	1	-2.2988	2.2808
WUS-OE-57-9	57	7.7	9.5	10	38.575	4					3	1	-5.15467*	0.70609	0	-7.0243	-3.285
WUS-OE-57-11	58	14.4	12.9	6	32.01	4						2	0.0335	0.86478	1	-2.2563	2.3233
WUS-OE-57-13	54.7	13	10.1	8	36.4	4						4	0.0245	0.86478	1	-2.2653	2.3143
WUS-OE-57-15	55	13.5	8.7	4	35.1	4					4	1	-5.17917*	0.70609	0	-7.0488	-3.3095
WUS-OE-57-16	52.2	13.1	10.1	11	34.7	4						2	0.009	0.86478	1	-2.2808	2.2988
												3	-0.0245	0.86478	1	-2.3143	2.2653
								*. The mean difference is significant at the 0.05 level.
Descriptives
			N	Mean	Std. Deviation	Std. Error	95% Confidence Interval for Mean
							Lower Bound	Upper Bound	Minimum	Maximum
Plant height（cm）	VAR00001	1	30	66.9	2.71966	0.49654	65.8845	67.9155	62.8	73.2
		2	10	55.27	2.27501	0.719421	53.6426	56.8974	51.8	58
		3	10	55.02	3.49151	1.10411	52.5223	57.5177	50.7	62.9
		4	10	54.94	2.06731	0.653741	53.4611	56.4189	52.2	58
		Total	60	60.9883	6.51819	0.841495	59.3045	62.6722	50.7	73.2
length of Uppermost internode（cm）	VAR00002	1	30	25.5267	1.99895	0.364957	24.7802	26.2731	21	29.5
		2	10	13.05	1.41676	0.44802	12.0365	14.0635	11.5	15
		3	10	12.42	2.43666	0.770541	10.6769	14.1631	8.5	14.9
		4	10	11.81	2.19416	0.693854	10.2404	13.3796	7.7	14.4
		Total	60	18.9767	6.90437	0.89135	17.1931	20.7603	7.7	29.5
length of Secondary internode（cm）	VAR00003	1	30	15.3	1.39383	0.254477	14.7795	15.8205	12.9	18.4
		2	10	12.13	1.27545	0.403333	11.2176	13.0424	10.4	14
		3	10	10.56	1.27297	0.402547	9.6494	11.4706	9.2	12.8
		4	10	10.8	1.76887	0.559365	9.5346	12.0654	8.7	14.1
		Total	60	13.2317	2.55353	0.329659	12.572	13.8913	8.7	18.4
Tiller number	VAR00004	1	30	14.3333	2.66954	0.487389	13.3365	15.3302	10	20
		2	10	8.1	2.92309	0.924362	6.0089	10.1911	4	12
		3	10	8.3	2.66875	0.843933	6.3909	10.2091	4	12
		4	10	7	2.58199	0.816497	5.153	8.847	4	11
		Total	60	11.0667	4.23411	0.546621	9.9729	12.1605	4	20
TKW（g）	VAR00005	1	30	41.7667	1.63834	0.299118	41.1549	42.3784	39.58	46.3
		2	10	36.5785	1.87093	0.591639	35.2401	37.9169	34.4	39.78
		3	10	36.612	1.92391	0.608393	35.2357	37.9883	33.5	39.38
		4	10	36.5875	2.72318	0.861144	34.6395	38.5355	32.01	39.6
		Total	60	39.1797	3.21795	0.415436	38.3484	40.011	32.01	46.3
