# Supplementary material for: A Sheathed Spike Gene, TaWUS-like Inhibits Stem Elongation in Common Wheat by Regulating Hormone Levels
Source: Int J Mol Sci. 2021 Oct 18;22(20):11210. doi: 10.3390/ijms222011210 (PMC8541442; doi:10.3390/ijms222011210)
Supplement: Supplementary file 1 [file ijms-22-11210-s001.zip › Supplementary data 3-hormone.xlsx]

## Sheet: Reads state
Table 1 Clean data and mapping
Sample name	Biological Replicates	Vector	Sampling date	Read Pair Number	Mapped Read Pair Number	Overall Read Mapping Rate（%）
KN199	rep1	WT	10d	30942101	24281015	78.4724
KN199	rep2	WT	10d	25155080	20085779	79.8478
KN199	rep3	WT	10d	25322955	20649033	81.5427
WOX2-Overexpression	rep1	OE-line24	10d	28710362	20375347	70.9686
WOX2-Overexpression	rep2	OE-line27	10d	28745698	20463304	71.1874
WOX2-Overexpression	rep3	OE-line57	10d	27659560	19380775	70.069
Table 2 Raw data quality
Sample name	Raw Reads	Bases	GC(%)	Q20	Q30	Avg.Quality
KN199	31345654	8.543	0.52305	0.9761	0.93525	35.885
KN199	25751056	5.213	0.5593	0.97595	0.9332	35.86
KN199	25461648	6.369	0.5809	0.97585	0.93495	35.88
WOX2-Overexpression	29229730	6.529	0.56965	0.9764	0.9358	35.9
WOX2-Overexpression	29021200	6.123	0.5744	0.97555	0.9335	35.86
WOX2-Overexpression	28124464	5.329	0.5734	0.97655	0.93525	35.895
DiffExpGenes
43718	Unannotated
84356	Annotated
	Note：The data contain 5d，10d，15d，20d
clusters
19551	Unannotated
47828	Annotated
	Note：The data contain 5d，10d，15d，20d

## Sheet: GA
GA pathway	TraesID	NormalizedFPKM_KN199_10d_rep1	NormalizedFPKM_KN199_10d_rep2	NormalizedFPKM_KN199_10d_rep3	KN199-10d(average)	LOG（average+0.0001,2）	NormalizedFPKM_WUS-OE24_10d_rep1	NormalizedFPKM_WUS-OE27_10d_rep2	NormalizedFPKM_WUS-OE57_10d_rep3	WUS-OE-10d(average)	LOG（average+0.0001,2）	Traes_description	Ath_description	Os_description
Deactivation	TraesCS6D01G166900	3.72706	4.20643	3.91658	3.95002	1.9819	7.13178	5.47027	6.48382	6.36196	2.66949	Cytochrome P450	Cytochrome P450 superfamily protein	Cytochrome P450 family protein.
Deactivation	TraesCS5D01G323800	7.57737	7.2723	8.04632	7.63199	2.93208	9.70364	9.94087	9.5833	9.7426	3.28432	Cytochrome P450		Cytochrome P450 family protein.
Deactivation	TraesCS3B01G262400	7.2611	4.92031	5.85543	6.01228	2.58794	8.07095	8.23666	8.77594	8.36118	3.06372	DELLA protein GAI		Similar to RGA2 protein.
Signaling	TraesCS6B01G005400	40.8629	37.4378	39.669	39.3233	5.29731	9.63063	14.3871	12.091	12.0362	3.58932	tetratricopeptide repeat (TPR)-containing protein	HSP70-interacting protein 1	Similar to HSP associated protein like.
Signaling	TraesCS1A01G413800	15.4399	8.09139	12.1231	11.8848	3.57106	14.551	17.3762	16.8117	16.2463	4.02205	DELLA protein GAI		GRAS transcription factor domain containing protein.
Biosynthesis	TraesCS1A01G263600	13.6191	14.1275	13.5223	13.7563	3.78203	5.53228	6.80236	7.18351	6.50605	2.7018	Gibberellin 20 oxidase 2	gibberellin 20-oxidase 5	GA 20-oxidase4, GA metabolism
Signaling	TraesCS4A01G244800	1.33098	42.8007	18.5306	20.8874	4.38457	18.4306	1.75471	8.73418	9.63983	3.26902	Tetratricopeptide repeat (TPR)-like superfamily protein
Signaling	TraesCS2B01G344600	82.4616	74.8139	76.1079	77.7945	6.2816	117.586	97.4622	105.022	106.69	6.73728	14-3-3 protein	general regulatory factor 3general regulatory factor 7general regulatory factor 5	Similar to 14-3-3-like protein GF14-6.
Deactivation	TraesCS3B01G166100	70.4141	58.0635	64.5102	64.3293	6.00741	109.685	72.4004	89.2467	90.444	6.49895	Gibberellin 2-oxidase 2	gibberellin 2-oxidase 3gibberellin 2-oxidaseArabidopsis thaliana gibberellin 2-oxidase 1	Similar to GA 2-oxidase 5.
Biosynthesis	TraesCS7A01G029600	21.757	12.4234	17.7884	17.3229	4.11462	37.3261	35.9073	36.4095	36.5476	5.19171	Cytochrome P450	cytochrome P450, family 88, subfamily A, polypeptide 3ent-kaurenoic acid hydroxylase 2	Similar to DWARF3 (Fragment).
Deactivation	TraesCS6B01G074100	34.0322	38.6238	35.8501	36.1687	5.17667	53.3559	54.8956	54.6069	54.2861	5.76251	Cytochrome P450 family protein		Cytochrome P450 family protein.
Signaling	TraesCS1D01G166000	43.3414	26.0351	35.7193	35.0319	5.1306	31.2684	26.7894	30.6553	29.571	4.88612	Tetratricopeptide repeat (TPR)-like superfamily protein		Tetratricopeptide-like helical domain containing protein.Hypothetical protein.
Biosynthesis	TraesCS2A01G540400	1.33102	0.166156	0.81755	0.771574	-0.373936	3.88485	3.76323	3.86444	3.83751	1.94021	Gibberellin 3-beta-hydroxylase 2		GA 3beta-hydroxylase1, GA metabolism
Biosynthesis	TraesCS7A01G002400	5.84468	5.3288	5.67899	5.61749	2.48995	0.126537	0.642729	0.389561	0.386276	-1.37192	Terpene synthase
Biosynthesis	TraesCS3D01G401400	4.20418	3.88008	4.04523	4.04317	2.01552	1.05383	0.898375	0.933986	0.962065	-0.0556443	Gibberellin 20 oxidase 2	gibberellin 20-oxidase 5	GA 20-oxidase2, GA metabolism

## Sheet: BR
BR pathway	TraesID	NormalizedFPKM_KN199_10d_rep1	NormalizedFPKM_KN199_10d_rep2	NormalizedFPKM_KN199_10d_rep3	KN199-10d(average)	LOG（average+0.0001,2）	NormalizedFPKM_WUS-OE24_10d_rep1	NormalizedFPKM_WUS-OE27_10d_rep2	NormalizedFPKM_WUS-OE57_10d_rep3	WUS-OE-10d(average)	LOG（average+0.0001,2）	Traes_description	Ath_description	Os_description
Signaling	TraesCS4A01G093600	4.47835	4.61087	4.51166	4.53363	2.1807	1.93583	1.50371	1.48993	1.64316	0.716557	Serine/threonine-protein phosphatase	type one serine/threonine protein phosphatase 2type one serine/threonine protein phosphatase 4type one serine/threonine protein phosphatase 5	Non-protein coding transcript.
Biosynthesis	TraesCS4D01G336800	5.90903	6.09921	5.67567	5.89464	2.55943	2.50719	3.29006	3.17691	2.99139	1.58086	Methyltransferase	sterol methyltransferase 1	Similar to Cycloartenol-C-24-methyltransferase 1.
Signaling	TraesCS6A01G396400	5.97381	7.43821	6.59088	6.66763	2.7372	2.60699	3.96034	3.07662	3.21465	1.68471	Serine/threonine-protein phosphatase		Similar to Serine/threonine protein phosphatase PP1 isozyme 2 (EC 3.1.3.16).
Biosynthesis	TraesCS6D01G164800	55.8869	52.9196	55.5402	54.7822	5.77564	64.942	65.1544	63.8698	64.6554	6.0147	Cytochrome P450 family protein, expressed		Hypothetical conserved gene.Hypothetical conserved gene.
Biosynthesis	TraesCS5D01G031300	38.5735	47.7207	42.747	43.0138	5.42673	23.1047	34.6647	28.4984	28.7559	4.84579	5-methyltetrahydropteroyltriglutamate--homocysteine methyltransferase	Cobalamin-independent synthase family proteinmethionine synthase 3methionine synthase 2	Similar to Methionine synthase 2 enzyme.Similar to Methionine synthase protein.
Biosynthesis	TraesCS2B01G416700	32.5065	39.1127	35.5933	35.7375	5.15937	26.1347	33.8201	30.511	30.1552	4.91434	Cytochrome P450 family protein		Similar to cytochrome P450.
Biosynthesis	TraesCS2B01G136600	32.7848	31.0429	33.0207	32.2828	5.0127	23.0911	30.1062	26.9855	26.7276	4.74027	Cytochrome P450 family protein, expressed		Similar to cDNA, clone: J065218M03, full insert sequence.Cytochrome P450 family protein.
Biosynthesis	TraesCS4B01G043600	5.14239	6.2741	5.98943	5.80197	2.53657	8.827	8.6807	9.41342	8.97371	3.16572	3-oxo-5-alpha-steroid 4-dehydrogenase	Protein of unknown function (DUF1295)Protein of unknown function (DUF1295)	Protein of unknown function DUF1295 family protein.
Biosynthesis	TraesCS7B01G484200	19.2996	17.563	18.3295	18.3974	4.20143	17.3463	25.1986	21.5396	21.3615	4.41695	Delta(24)-sterol reductase	cell elongation protein / DWARF1 / DIMINUTO (DIM)	Dim/dwf1 protein, Cell elongation protein DIMINUTO/Dwarf1, Brassinosteroid (BR) biosynthesis
Biosynthesis	TraesCS4D01G041100	8.80094	11.4944	10.2289	10.1748	3.34694	11.336	16.0309	13.0091	13.4586	3.75047	3-oxo-5-alpha-steroid 4-dehydrogenase	Protein of unknown function (DUF1295)Protein of unknown function (DUF1295)	Protein of unknown function DUF1295 family protein.
Biosynthesis	TraesCS3B01G094700	19.6567	11.4701	16.564	15.8969	3.99068	12.0237	14.8865	14.556	13.8221	3.78892	Sterol-8,7-isomerase	C-8,7 sterol isomerase	Emopamil-binding family protein.

## Sheet: CYCLINS
TraesID	NormalizedFPKM_KN199_10d_rep1	NormalizedFPKM_KN199_10d_rep2	NormalizedFPKM_KN199_10d_rep3	KN199-10d(average)	LOG（average+0.0001,2）	NormalizedFPKM_WUS-OE24_10d_rep1	NormalizedFPKM_WUS-OE27_10d_rep2	NormalizedFPKM_WUS-OE57_10d_rep3	WUS-OE-10d(average)	LOG（average+0.0001,2）	Traes_description	Ath_description	Os_description
TraesCS4B01G311000	26.8235	24.5474	24.2413	25.2041	4.65559	27.246	31.6113	31.2549	30.0374	4.90869	Cyclin-dependent kinases regulatory subunit	cyclin-dependent kinase-subunit 1CDK-subunit 2	Similar to Cyclin-dependent kinases regulatory subunit.
TraesCS5B01G324000	24.4714	28.0383	26.3314	26.2804	4.71592	10.1398	15.8413	13.1658	13.049	3.70587	Transcription initiation factor IIB	Cyclin-like family proteintranscription factor IIB	Similar to Transcription initiation factor IIB.
TraesCS3A01G333000	5.61947	7.19218	6.67388	6.49518	2.69939	3.01049	6.11248	4.59381	4.57226	2.19294	Cyclin	Cyclin family proteinCYCLIN B15CYCLIN B11CYCLIN B13Cyclin B14	Similar to Cyclin-B1-2.Similar to Cyclin-B1-1.Similar to Cyclin B.
TraesCS6D01G301100	17.3409	13.8015	15.952	15.6981	3.97253	17.8574	17.7239	17.2224	17.6012	4.13761	Cyclin-dependent kinase inhibitor		CDK inhibitor (CKI), Seed development
TraesCS4D01G066900	5.09637	8.21606	6.77175	6.69473	2.74305	4.41032	4.93463	4.35106	4.56533	2.19075	Cyclin-like protein	cyclin H1	Cyclin H-1.
TraesCS5B01G243900	3.73393	3.60595	3.61756	3.65248	1.86892	1.45423	2.40035	2.14715	2.00057	1.00049	Cyclin-like protein	CYCLIN D41cyclin d42Cyclin D21	Similar to cDNA clone:001-123-E03, full insert sequence.
TraesCS3B01G393400	2.56009	0.994267	1.39776	1.65071	0.72317	2.19308	4.16445	3.54464	3.30073	1.72283	cyclin-dependent kinase inhibitor		Conserved hypothetical protein.
TraesCS3D01G326600	3.75793	4.11612	3.95696	3.94367	1.97958	1.22834	3.49312	2.98008	2.56718	1.36024	Cyclin	Cyclin family proteinCYCLIN B15CYCLIN B11CYCLIN B13Cyclin B14	Similar to Cyclin-B1-2.Similar to Cyclin-B1-1.Similar to Cyclin B.
TraesCS3D01G294300	4.65981	4.35835	4.93481	4.65099	2.21757	3.86516	2.50925	3.39439	3.25627	1.70326	Calcyclin-binding protein	SGS domain-containing protein	Similar to Calcyclin-binding protein.
TraesCS4A01G199600	1.9333	4.20197	3.06588	3.06705	1.6169	1.68024	1.21983	1.29321	1.39776	0.483219	Cyclin family protein	Cyclin family proteinCyclin family protein
TraesCS2B01G432000	11.9735	14.6657	14.2532	13.6308	3.76881	6.13687	8.44922	6.92484	7.17031	2.84205	Cyclin family protein	cyclin p32cyclin p31	Cyclin-related 2 domain containing protein.
TraesCS6D01G350200	27.8257	25.4374	27.6689	26.9773	4.75368	22.2782	22.6846	21.6497	22.2042	4.47276	Proteasome maturation factor UMP1 family protein	Proteasome maturation factor UMP1Proteasome maturation factor UMP1	Similar to Proteasome maturation factor UMP1 family protein.Proteasome maturation factor UMP1 family protein.Similar to Cyclin-B1-2.Similar to Proteasome maturation factor UMP1 family protein.

## Sheet: EXPANSINS
TraesID	NormalizedFPKM_KN199_10d_rep1	NormalizedFPKM_KN199_10d_rep2	NormalizedFPKM_KN199_10d_rep3	KN199-10d (average)	LOG（average+0.0001,2）	NormalizedFPKM_WUS-OE24_10d_rep1	NormalizedFPKM_WUS-OE27_10d_rep2	NormalizedFPKM_WUS-OE57_10d_rep3	WUS-OE-10d(average)	LOG（average+0.0001,2）	Traes_description	Ath_description	Os_description
TraesCS4B01G375600	42.5972	25.8731	36.8263	35.0989	5.13336	44.6091	33.5372	38.1816	38.776	5.2771	Expansin protein		Similar to Expansin-B7.
TraesCS4B01G327100	174.262	133.296	153.581	153.713	7.2641	203.609	206.049	203.142	204.266	7.67431	Expansin-like protein	expansin-like A3expansin-like A2expansin-like A1	Expansin-like protein A.
TraesCS5A01G499100	116.487	101.024	108.672	108.727	6.76457	126.291	124.177	123.712	124.727	6.96263	Expansin-like protein	expansin-like A3expansin-like A2expansin-like A1	Expansin-like protein A.
TraesCS1B01G225900	6.91713	12.1488	8.91877	9.32824	3.22162	1.3663	4.55659	3.15475	3.02588	1.5974	Expansin protein		Beta-expansin.
TraesCS3B01G376800	18.2629	21.2353	18.1576	19.2186	4.26444	7.99695	14.5427	12.178	11.5725	3.53264	Expansin		Alpha-expansin OsEXPA2.
TraesCS4A01G265000	19.9663	14.7144	19.0107	17.8972	4.16167	26.2401	25.9069	26.2643	26.1371	4.70803	Expansin-like protein	expansin B5beta expansin 6expansin B4
TraesCS1D01G206700	22.02	27.5573	24.0298	24.5357	4.61681	28.5247	32.3851	31.417	30.7756	4.94372	Expansin-like protein	expansin-like A3expansin-like A2expansin-like A1	Expansin/Lol pI family protein.
TraesCS5A01G499300	32.7723	29.2235	30.8849	30.9602	4.95235	37.9457	33.3162	34.2366	35.1661	5.13612	TraesCS5A01G499300	Expansin-like protein	expansin-like A3expansin-like A2expansin-like A1
TraesCS5B01G548500	24.4061	27.0747	25.4741	25.6516	4.68098	33.1912	38.7774	36.3992	36.1226	5.17483	Expansin	expansin A17	Similar to Expansin Os-EXPA3.
TraesCS4D01G323900	53.7542	44.698	49.2502	49.2341	5.62159	85.068	67.9677	72.9193	75.3183	6.23493	Expansin-like protein	expansin-like A3expansin-like A2expansin-like A1	Expansin-like protein A.
TraesCS6A01G249700	73.7667	64.289	71.5733	69.8763	6.12673	49.4489	62.0329	54.3283	55.27	5.78843	Expansin protein	expansin B2
TraesCS1D01G215100	6.27664	11.8435	8.18076	8.76697	3.1321	4.01296	4.89753	4.84488	4.58513	2.19699	Expansin protein		Beta-expansin precursor.
TraesCS1A01G212400	176.893	184.597	181.934	181.141	7.50097	143.371	186.771	167.132	165.758	7.37293	Expansin protein		Beta-expansin precursor.
TraesCS1D01G299700	67.9132	83.2682	74.4834	75.2216	6.23308	35.6432	56.2127	48.8151	46.8904	5.55122	Expansin		Non-protein coding transcript.
TraesCS5B01G494400	52.0343	43.1408	49.3775	48.1842	5.59049	39.1633	43.9848	42.524	41.8907	5.38856	Expansin	expansin A6expansin A4Barwin-like endoglucanases superfamily proteinexpansin A16expansin A9	Similar to Expansin-A7.
TraesCS3B01G014300	35.1379	42.2752	35.9307	37.7813	5.2396	23.2205	45.3065	34.6648	34.3973	5.10423	Expansin protein		Similar to Expansin-B7.
TraesCS4B01G375200	53.9439	42.0283	50.3559	48.776	5.6081	49.1264	53.5605	51.5479	51.4116	5.68403	Expansin protein		Similar to Beta-expansin precursor (Fragment).
